# Supplementary material for: Antibacterial Activity of Solvothermal Obtained ZnO Nanoparticles with Different Morphology and Photocatalytic Activity against a Dye Mixture: Methylene Blue, Rhodamine B and Methyl Orange
Source: Int J Mol Sci. 2023 Mar 16;24(6):5677. doi: 10.3390/ijms24065677 (PMC10058279; doi:10.3390/ijms24065677)
Supplement: Supplementary file 1 [file ijms-24-05677-s001.zip]

Archive with 1 entries (1 files):
- ijms-2161596-supplementary.pdf
